# Supplementary material for: Biomimetics and Education in Europe: Challenges, Opportunities, and Variety
Source: Biomimetics (Basel). 2021 Aug 4;6(3):49. doi: 10.3390/biomimetics6030049 (PMC8395498; doi:10.3390/biomimetics6030049)
Supplement: Supplementary file 1 [file biomimetics-06-00049-s001.zip]

Archive with 1 entries (1 files):
- biomimetics-1272774-supplementary.pdf
